# Supplementary material for: Inter-Limb Muscle Asymmetries in Youth Athletes: A Comprehensive Systematic Review and Meta-Analysis of Single-Leg Jump and Change of Direction Speed Outcomes
Source: Sports (Basel). 2026 Jul 6;14(7):283. doi: 10.3390/sports14070283 (PMC13418687; doi:10.3390/sports14070283)
Supplement: Supplementary file 1 [file sports-14-00283-s001.zip]

Archive with 1 entries (1 files):
- sports-4328509-supplementary.pdf
